# Supplementary material for: Development of an Inkjet Setup for Printing and Monitoring Microdroplets
Source: Micromachines (Basel). 2022 Oct 31;13(11):1878. doi: 10.3390/mi13111878 (PMC9694169; doi:10.3390/mi13111878)
Supplement: Supplementary file 1 [file micromachines-13-01878-s001.zip]

Archive with 1 entries (1 files):
- micromachines-1974614-supplementary.pdf
